# Supplementary material for: Genomic Insights into the Probiotic Potential of Lactic Acid Bacteria Isolated from Tocosh: Traditional Peruvian Fermented Potatoes
Source: Int J Mol Sci. 2026 Apr 29;27(9):3981. doi: 10.3390/ijms27093981 (PMC13164450; doi:10.3390/ijms27093981)
Supplement: Supplementary file 1 [file ijms-27-03981-s001.zip]

Archive with 1 entries (1 files):
- ijms-4198248-supplementary.pdf
